# Supplementary material for: Genome-Wide Analysis of BnaRLCK VII Gene Family in Brassica napus and Investigation of Its Function in Resistance to Sclerotinia sclerotiorum
Source: Genes (Basel). 2026 Jul 12;17(7):790. doi: 10.3390/genes17070790 (PMC13410009; doi:10.3390/genes17070790)
Supplement: Supplementary file 1 [file genes-17-00790-s001.zip]

Archive with 5 entries (5 files):
- Figure S1.tif
- Table S1.xlsx
- Table S2.pdf
- Table S3.xlsx
- Table S4.xlsx
