# Supplementary material for: Genome-Wide Analysis of BnaRLCK VII Gene Family in Brassica napus and Investigation of Its Function in Resistance to Sclerotinia sclerotiorum
Source: Genes (Basel). 2026 Jul 12;17(7):790. doi: 10.3390/genes17070790 (PMC13410009; doi:10.3390/genes17070790)
Supplement: Supplementary file 1 [file genes-17-00790-s001.zip › Table S1.xlsx]

## Sheet: Table. S1
# SignalP-5.0	Organism: Eukarya	Timestamp: 20250120150924
# ID	Prediction	SP(Sec/SPI)	OTHER	CS Position
BnaA01G0028500ZS	OTHER	0.003953	0.996047	None
BnaA01G0280300ZS	OTHER	0.000737	0.999263	None
BnaA01G0283700ZS	OTHER	0.000941	0.999059	None
BnaA01G0314100ZS	OTHER	0.003753	0.996247	None
BnaA01G0383500ZS	OTHER	0.000785	0.999215	None
BnaA01G0387400ZS	OTHER	0.001898	0.998102	None
BnaA02G0007300ZS	OTHER	0.000305	0.999695	None
BnaA02G0009300ZS	OTHER	0.00076	0.99924	None
BnaA02G0011900ZS	OTHER	0.001454	0.998546	None
BnaA02G0123000ZS	OTHER	0.007187	0.992813	None
BnaA02G0200900ZS	OTHER	0.001111	0.998889	None
BnaA02G0221200ZS	OTHER	0.000542	0.999458	None
BnaA02G0272300ZS	OTHER	0.001411	0.998589	None
BnaA02G0304700ZS	OTHER	0.000526	0.999474	None
BnaA02G0324800ZS	OTHER	0.000496	0.999504	None
BnaA02G0340000ZS	OTHER	0.002092	0.997908	None
BnaA02G0348900ZS	OTHER	0.000772	0.999228	None
BnaA03G0052100ZS	OTHER	0.000505	0.999495	None
BnaA03G0061200ZS	OTHER	0.00059	0.99941	None
BnaA03G0070000ZS	OTHER	0.00104	0.99896	None
BnaA03G0078800ZS	OTHER	0.010407	0.989593	None
BnaA03G0193300ZS	OTHER	0.000546	0.999454	None
BnaA03G0210000ZS	OTHER	0.001216	0.998784	None
BnaA03G0230400ZS	OTHER	0.001412	0.998588	None
BnaA03G0231200ZS	OTHER	0.000922	0.999078	None
BnaA03G0289700ZS	OTHER	0.000957	0.999043	None
BnaA03G0306900ZS	OTHER	0.002221	0.997779	None
BnaA03G0363400ZS	OTHER	0.004853	0.995147	None
BnaA03G0455200ZS	OTHER	0.001392	0.998608	None
BnaA03G0550800ZS	OTHER	0.000206	0.999794	None
BnaA03G0551400ZS	OTHER	0.000891	0.999109	None
BnaA03G0582600ZS	OTHER	0.001583	0.998417	None
BnaA03G0585800ZS	OTHER	0.00053	0.99947	None
BnaA04G0078200ZS	OTHER	0.003065	0.996935	None
BnaA04G0088900ZS	OTHER	0.313206	0.686794	None
BnaA04G0173500ZS	OTHER	0.00471	0.99529	None
BnaA04G0187000ZS	OTHER	0.001984	0.998016	None
BnaA04G0249900ZS	OTHER	0.000659	0.999341	None
BnaA05G0007600ZS	OTHER	0.003365	0.996635	None
BnaA05G0067900ZS	OTHER	0.00066	0.99934	None
BnaA05G0352500ZS	OTHER	0.001424	0.998576	None
BnaA05G0439500ZS	OTHER	0.001119	0.998881	None
BnaA05G0461500ZS	OTHER	0.00083	0.99917	None
BnaA05G0490800ZS	OTHER	0.001109	0.998891	None
BnaA05G0492000ZS	OTHER	0.001109	0.998891	None
BnaA05G0495100ZS	OTHER	0.000743	0.999257	None
BnaA06G0045800ZS	OTHER	0.002186	0.997814	None
BnaA06G0093500ZS	OTHER	0.001235	0.998765	None
BnaA06G0093600ZS	OTHER	0.000224	0.999776	None
BnaA06G0145100ZS	OTHER	0.045503	0.954497	None
BnaA06G0386800ZS	OTHER	0.001291	0.998709	None
BnaA06G0418700ZS	OTHER	0.000426	0.999574	None
BnaA07G0030800ZS	OTHER	0.00169	0.99831	None
BnaA07G0055600ZS	OTHER	0.018589	0.981411	None
BnaA07G0131700ZS	OTHER	0.001282	0.998718	None
BnaA07G0165300ZS	OTHER	0.001126	0.998874	None
BnaA07G0243700ZS	OTHER	0.001381	0.998619	None
BnaA07G0243800ZS	OTHER	0.00122	0.99878	None
BnaA07G0251500ZS	OTHER	0.00063	0.99937	None
BnaA07G0333900ZS	OTHER	0.008244	0.991756	None
BnaA07G0360100ZS	OTHER	0.000928	0.999072	None
BnaA07G0360200ZS	OTHER	0.000916	0.999084	None
BnaA08G0106100ZS	OTHER	0.000474	0.999526	None
BnaA08G0179300ZS	OTHER	0.000652	0.999348	None
BnaA08G0179400ZS	OTHER	0.001132	0.998868	None
BnaA08G0179500ZS	OTHER	0.000597	0.999403	None
BnaA08G0232800ZS	OTHER	0.00114	0.99886	None
BnaA08G0246800ZS	OTHER	0.001844	0.998156	None
BnaA08G0301500ZS	OTHER	0.001091	0.998909	None
BnaA09G0110900ZS	OTHER	0.000971	0.999029	None
BnaA09G0126800ZS	OTHER	0.00125	0.99875	None
BnaA09G0211800ZS	OTHER	0.000236	0.999764	None
BnaA09G0259000ZS	OTHER	0.000832	0.999168	None
BnaA09G0448600ZS	OTHER	0.001741	0.998259	None
BnaA09G0633800ZS	OTHER	0.00044	0.99956	None
BnaA09G0668900ZS	OTHER	0.001302	0.998698	None
BnaA09G0670100ZS	OTHER	0.002045	0.997955	None
BnaA10G0055400ZS	OTHER	0.001193	0.998807	None
BnaA10G0123900ZS	OTHER	0.000331	0.999669	None
BnaA10G0186500ZS	OTHER	0.00162	0.99838	None
BnaA10G0201400ZS	OTHER	0.001297	0.998703	None
BnaA10G0224300ZS	OTHER	0.000884	0.999116	None
BnaA10G0291700ZS	OTHER	0.000443	0.999557	None
BnaC01G0033400ZS	OTHER	0.009341	0.990659	None
BnaC01G0170200ZS	OTHER	0.004604	0.995396	None
BnaC01G0343300ZS	OTHER	0.001082	0.998918	None
BnaC01G0347000ZS	OTHER	0.001189	0.998811	None
BnaC01G0387700ZS	OTHER	0.005385	0.994615	None
BnaC01G0479800ZS	OTHER	0.001265	0.998735	None
BnaC01G0491300ZS	OTHER	0.00234	0.99766	None
BnaC01G0495800ZS	OTHER	0.000843	0.999157	None
BnaC02G0004800ZS	OTHER	0.000305	0.999695	None
BnaC02G0006900ZS	OTHER	0.000568	0.999432	None
BnaC02G0008200ZS	OTHER	0.002144	0.997856	None
BnaC02G0053400ZS	OTHER	0.001112	0.998888	None
BnaC02G0152500ZS	OTHER	0.000492	0.999508	None
BnaC02G0206600ZS	OTHER	0.001881	0.998119	None
BnaC02G0242800ZS	OTHER	0.000338	0.999662	None
BnaC02G0268000ZS	OTHER	0.001806	0.998194	None
BnaC02G0297700ZS	OTHER	0.000572	0.999428	None
BnaC02G0370300ZS	OTHER	0.001487	0.998513	None
BnaC02G0414900ZS	OTHER	0.00059	0.99941	None
BnaC02G0437900ZS	OTHER	0.000217	0.999783	None
BnaC02G0457100ZS	OTHER	0.000826	0.999174	None
BnaC02G0470100ZS	OTHER	0.001039	0.998961	None
BnaC03G0060000ZS	OTHER	0.000234	0.999766	None
BnaC03G0079200ZS	OTHER	0.001165	0.998835	None
BnaC03G0090000ZS	OTHER	0.008703	0.991297	None
BnaC03G0247500ZS	OTHER	0.00104	0.99896	None
BnaC03G0271800ZS	OTHER	0.002837	0.997163	None
BnaC03G0272800ZS	OTHER	0.000874	0.999126	None
BnaC03G0347900ZS	OTHER	0.000897	0.999103	None
BnaC03G0368200ZS	OTHER	0.002328	0.997672	None
BnaC03G0443500ZS	OTHER	0.003968	0.996032	None
BnaC03G0699000ZS	OTHER	0.001835	0.998165	None
BnaC04G0071800ZS	OTHER	0.000866	0.999134	None
BnaC04G0076600ZS	OTHER	0.000675	0.999325	None
BnaC04G0190800ZS	OTHER	0.001484	0.998516	None
BnaC04G0190900ZS	OTHER	0.039833	0.960167	None
BnaC04G0235600ZS	OTHER	0.00143	0.99857	None
BnaC04G0238600ZS	OTHER	0.0005	0.9995	None
BnaC04G0364300ZS	OTHER	0.003406	0.996594	None
BnaC04G0369100ZS	OTHER	0.313206	0.686794	None
BnaC04G0471500ZS	OTHER	0.00471	0.99529	None
BnaC04G0489300ZS	OTHER	0.001984	0.998016	None
BnaC04G0564900ZS	OTHER	0.000995	0.999005	None
BnaC05G0054900ZS	OTHER	0.01097	0.98903	None
BnaC05G0055100ZS	OTHER	0.001265	0.998735	None
BnaC05G0057700ZS	OTHER	0.001039	0.998961	None
BnaC05G0114700ZS	OTHER	0.00201	0.99799	None
BnaC05G0114800ZS	OTHER	0.000413	0.999587	None
BnaC05G0176200ZS	OTHER	0.002175	0.997825	None
BnaC05G0210400ZS	OTHER	0.001741	0.998259	None
BnaC05G0500500ZS	OTHER	0.001009	0.998991	None
BnaC05G0521100ZS	OTHER	0.002078	0.997922	None
BnaC05G0561500ZS	OTHER	0.000743	0.999257	None
BnaC06G0267100ZS	OTHER	0.001596	0.998404	None
BnaC06G0267300ZS	OTHER	0.001219	0.998781	None
BnaC06G0277300ZS	OTHER	0.00052	0.99948	None
BnaC06G0288700ZS	OTHER	0.000949	0.999051	None
BnaC06G0363600ZS	OTHER	0.000586	0.999414	None
BnaC06G0392100ZS	OTHER	0.027818	0.972182	None
BnaC06G0423800ZS	OTHER	0.000647	0.999353	None
BnaC07G0020800ZS	OTHER	0.002101	0.997899	None
BnaC07G0056000ZS	OTHER	0.00169	0.99831	None
BnaC07G0081700ZS	OTHER	0.026569	0.973431	None
BnaC07G0109400ZS	OTHER	0.002151	0.997849	None
BnaC07G0193900ZS	OTHER	0.001826	0.998174	None
BnaC07G0256700ZS	OTHER	0.000356	0.999644	None
BnaC07G0280000ZS	OTHER	0.000536	0.999464	None
BnaC07G0301300ZS	OTHER	0.002612	0.997388	None
BnaC07G0527400ZS	OTHER	0.000188	0.999812	None
BnaC07G0527500ZS	OTHER	0.000917	0.999083	None
BnaC08G0032500ZS	OTHER	0.001054	0.998946	None
BnaC08G0154100ZS	OTHER	0.000483	0.999517	None
BnaC08G0261000ZS	OTHER	0.001614	0.998386	None
BnaC08G0282100ZS	OTHER	0.001026	0.998974	None
BnaC08G0491500ZS	OTHER	0.000315	0.999685	None
BnaC08G0534000ZS	OTHER	0.001184	0.998816	None
BnaC09G0027400ZS	OTHER	0.001676	0.998324	None
BnaC09G0113200ZS	OTHER	0.001192	0.998808	None
BnaC09G0133200ZS	OTHER	0.001565	0.998435	None
BnaC09G0245900ZS	OTHER	0.000235	0.999765	None
BnaC09G0305200ZS	OTHER	0.001233	0.998767	None
BnaC09G0395900ZS	OTHER	0.000339	0.999661	None
BnaC09G0478200ZS	OTHER	0.00162	0.99838	None
BnaC09G0499700ZS	OTHER	0.001347	0.998653	None
BnaC09G0512600ZS	OTHER	0.002341	0.997659	None
BnaC09G0529300ZS	OTHER	0.001082	0.998918	None
BnaC09G0611200ZS	OTHER	0.000869	0.999131	None
BnaC09G0618400ZS	OTHER	0.000218	0.999782	None
Bnascaffold0025G0039100ZS	OTHER	0.001741	0.998259	None
Bnascaffold0630G0000100ZS	OTHER	0.002915	0.997085	None
