# Supplementary material for: Genome-Wide Analysis of BnaRLCK VII Gene Family in Brassica napus and Investigation of Its Function in Resistance to Sclerotinia sclerotiorum
Source: Genes (Basel). 2026 Jul 12;17(7):790. doi: 10.3390/genes17070790 (PMC13410009; doi:10.3390/genes17070790)
Supplement: Supplementary file 1 [file genes-17-00790-s001.zip › Table S3.xlsx]

## Sheet: Sheet1
selective information
Gene	Chr	Start	End	Ka/Ks
BnaA01G0028500ZS	A01	1600612	1603727	0.24
BnaA01G0280300ZS	A01	26098066	26100292	0.729
BnaA01G0283700ZS	A01	26490603	26492524	0
BnaA01G0314100ZS	A01	29266348	29268542	0.187
BnaA01G0383500ZS	A01	34645681	34647896	0
BnaA01G0387400ZS	A01	34863403	34865396	0.15
BnaA02G0007300ZS	A02	726038	728252	0.223
BnaA02G0009300ZS	A02	803626	805471	0.023
BnaA02G0011900ZS	A02	914867	916528	0
BnaA02G0123000ZS	A02	6642429	6645013	0
BnaA02G0200900ZS	A02	12603598	12605597	0
BnaA02G0221200ZS	A02	13975037	13978482	0
BnaA02G0272300ZS	A02	18889043	18891309	1.22
BnaA02G0304700ZS	A02	27508896	27510424	0.209
BnaA02G0324800ZS	A02	29333955	29336097	0.597
BnaA02G0340000ZS	A02	30525173	30527169	0.652
BnaA02G0348900ZS	A02	31103062	31105744	0.142
BnaA03G0052100ZS	A03	2480973	2483065	0.367
BnaA03G0061200ZS	A03	2907864	2910340	0.086
BnaA03G0070000ZS	A03	3382371	3384780	0
BnaA03G0078800ZS	A03	3847908	3850943	0.073
BnaA03G0193300ZS	A03	10038656	10040432	0
BnaA03G0210000ZS	A03	10967291	10969461	0.167
BnaA03G0230400ZS	A03	11942808	11944881	0
BnaA03G0231200ZS	A03	11995459	11997192	0.304
BnaA03G0289700ZS	A03	15327177	15329678	0.096
BnaA03G0306900ZS	A03	16246773	16248685	0.23
BnaA03G0363400ZS	A03	19330322	19331774	0.213
BnaA03G0455200ZS	A03	24800948	24803150	0.078
BnaA03G0550800ZS	A03	31262530	31264796	0
BnaA03G0551400ZS	A03	31326518	31328706	0
BnaA03G0582600ZS	A03	42137188	42139434	0.376
BnaA03G0585800ZS	A03	42872784	42874414	0.038
BnaA04G0078200ZS	A04	6459314	6460982	0
BnaA04G0088900ZS	A04	10679241	10680854	0
BnaA04G0173500ZS	A04	18033529	18036104	0
BnaA04G0249900ZS	A04	22896801	22898209	0.147
BnaA05G0007600ZS	A05	481790	483825	0
BnaA05G0067900ZS	A05	3777461	3779468	0.111
BnaA05G0352500ZS	A05	35471030	35473387	0.197
BnaA05G0439500ZS	A05	41238469	41240540	0
BnaA05G0461500ZS	A05	42302258	42308611	0.187
BnaA05G0490800ZS	A05	44356883	44358989	0.85
BnaA05G0492000ZS	A05	44409888	44411994	0.85
BnaA05G0495100ZS	A05	44946244	44948885	0.024
BnaA06G0045800ZS	A06	3005002	3006982	0.01
BnaA06G0093500ZS	A06	5618484	5620485	0.881
BnaA06G0093600ZS	A06	5625316	5626987	1.304
BnaA06G0145100ZS	A06	8712795	8713742	0.101
BnaA06G0386800ZS	A06	44798127	44800022	0
BnaA06G0418700ZS	A06	46772987	46774997	0.164
BnaA07G0030800ZS	A07	2651287	2653705	0
BnaA07G0055600ZS	A07	10380677	10382344	0.068
BnaA07G0131700ZS	A07	17110223	17111573	0.17
BnaA07G0165300ZS	A07	19430515	19432434	0.375
BnaA07G0243700ZS	A07	23815419	23817135	0
BnaA07G0243800ZS	A07	23820837	23824312	0
BnaA07G0251500ZS	A07	24289508	24291527	0.07
BnaA07G0333900ZS	A07	29364525	29366208	0.153
BnaA07G0360100ZS	A07	30745572	30751092	0.786
BnaA07G0360200ZS	A07	30753086	30754966	0
BnaA08G0106100ZS	A08	16518061	16519536	0.165
BnaA08G0179300ZS	A08	21365827	21367947	0
BnaA08G0179400ZS	A08	21369650	21370408	0
BnaA08G0179500ZS	A08	21372097	21374525	0.267
BnaA08G0232800ZS	A08	24234662	24237522	0.691
BnaA08G0246800ZS	A08	25009885	25011440	0
BnaA08G0301500ZS	A08	27502983	27504934	0.103
BnaA09G0110900ZS	A09	6479910	6482342	0.13
BnaA09G0126800ZS	A09	7600314	7601849	0.216
BnaA09G0211800ZS	A09	14910299	14912748	0.246
BnaA09G0259000ZS	A09	19289227	19291400	0.108
BnaA09G0448600ZS	A09	50382985	50384761	0
BnaA09G0633800ZS	A09	61338962	61341145	0
BnaA09G0668900ZS	A09	63151136	63153608	0.071
BnaA09G0670100ZS	A09	63196886	63199007	0
BnaA10G0055400ZS	A10	3447414	3449482	0.107
BnaA10G0123900ZS	A10	16995711	16997968	0.094
BnaA10G0186500ZS	A10	21091770	21094648	0.05
BnaA10G0201400ZS	A10	21897812	21899995	0.129
BnaA10G0224300ZS	A10	22965864	22968015	0.069
BnaA10G0291700ZS	A10	26098054	26100067	0.012
BnaC01G0033400ZS	C01	1879644	1882151	0
BnaC01G0170200ZS	C01	12419960	12433868	0.724
BnaC01G0343300ZS	C01	39104530	39107524	0.725
BnaC01G0347000ZS	C01	39739207	39741153	0.191
BnaC01G0387700ZS	C01	44969972	44972232	0.321
BnaC01G0479800ZS	C01	54341271	54344870	0.085
BnaC01G0491300ZS	C01	56268069	56270022	0.215
BnaC01G0495800ZS	C01	56547611	56549812	0.166
BnaC02G0004800ZS	C02	408637	410878	0
BnaC02G0006900ZS	C02	521450	523280	0.074
BnaC02G0008200ZS	C02	573408	575518	0.299
BnaC02G0053400ZS	C02	3350862	3353263	0.041
BnaC02G0152500ZS	C02	11449519	11451715	1.325
BnaC02G0206600ZS	C02	17686029	17687747	0.292
BnaC02G0242800ZS	C02	22323725	22337012	1.086
BnaC02G0268000ZS	C02	25540275	25542229	0.824
BnaC02G0297700ZS	C02	28489508	28492765	0.243
BnaC02G0370300ZS	C02	39631886	39633893	0.329
BnaC02G0414900ZS	C02	51378806	51380531	1.032
BnaC02G0437900ZS	C02	53962698	53964799	0.058
BnaC02G0457100ZS	C02	56490652	56492599	0
BnaC02G0470100ZS	C02	57566425	57569485	0.501
BnaC03G0060000ZS	C03	3115467	3117843	0.121
BnaC03G0079200ZS	C03	4105783	4108215	0
BnaC03G0090000ZS	C03	4750474	4753524	0.05
BnaC03G0247500ZS	C03	15196879	15199261	0.231
BnaC03G0271800ZS	C03	16866114	16868173	0
BnaC03G0272800ZS	C03	16992589	16994508	0.47
BnaC03G0347900ZS	C03	23585839	23588339	0.604
BnaC03G0368200ZS	C03	24817330	24819243	0.043
BnaC03G0443500ZS	C03	31046616	31048072	0.185
BnaC03G0699000ZS	C03	67450912	67453956	0.115
BnaC04G0071800ZS	C04	6252158	6253731	0.116
BnaC04G0076600ZS	C04	6763140	6765100	0
BnaC04G0190800ZS	C04	18211509	18213521	0.895
BnaC04G0190900ZS	C04	18214194	18216091	1.646
BnaC04G0235600ZS	C04	32288853	32291106	0.113
BnaC04G0238600ZS	C04	33071228	33072808	0
BnaC04G0364300ZS	C04	48611510	48613185	0.088
BnaC04G0369100ZS	C04	49130781	49132388	0.075
BnaC04G0471500ZS	C04	59813741	59817161	0
BnaC04G0489300ZS	C04	61565461	61567749	0.075
BnaC04G0564900ZS	C04	67821157	67822751	0.26
BnaC05G0054900ZS	C05	3112104	3113624	0.075
BnaC05G0055100ZS	C05	3136691	3138612	0.097
BnaC05G0057700ZS	C05	3254110	3256026	0
BnaC05G0114700ZS	C05	7111713	7117739	1.433
BnaC05G0114800ZS	C05	7119581	7121378	0.144
BnaC05G0176200ZS	C05	11807340	11809013	0.106
BnaC05G0210400ZS	C05	15306397	15308179	0.121
BnaC05G0500500ZS	C05	53953038	53957479	0.196
BnaC05G0521100ZS	C05	54940578	54942412	0.146
BnaC05G0561500ZS	C05	57389569	57391693	0.093
BnaC06G0267100ZS	C06	37422996	37425515	0
BnaC06G0267300ZS	C06	37459918	37463002	0
BnaC06G0277300ZS	C06	38308933	38310913	0.527
BnaC06G0288700ZS	C06	39391239	39392681	0.669
BnaC06G0363600ZS	C06	46454949	46456741	0.343
BnaC06G0392100ZS	C06	48554516	48556220	0
BnaC06G0423800ZS	C06	50406382	50411199	0.111
BnaC07G0020800ZS	C07	3975042	3976078	0.264
BnaC07G0056000ZS	C07	9226871	9229295	0
BnaC07G0081700ZS	C07	17854225	17855907	0
BnaC07G0109400ZS	C07	22191663	22195220	0.117
BnaC07G0193900ZS	C07	32751644	32752910	0
BnaC07G0256700ZS	C07	40333244	40334939	0
BnaC07G0280000ZS	C07	42399518	42401504	0.249
BnaC07G0301300ZS	C07	44515173	44517045	0
BnaC07G0527400ZS	C07	59588192	59590450	0.494
BnaC07G0527500ZS	C07	59591191	59593538	0.701
BnaC08G0032500ZS	C08	2448101	2449912	0
BnaC08G0154100ZS	C08	26179258	26180741	0
BnaC08G0261000ZS	C08	34949164	34950730	0.175
BnaC08G0282100ZS	C08	36732108	36734142	0
BnaC08G0491500ZS	C08	51090512	51092689	0.192
BnaC08G0534000ZS	C08	53602661	53605228	0.168
BnaC09G0027400ZS	C09	1823618	1829253	0.165
BnaC09G0113200ZS	C09	7938778	7940795	0
BnaC09G0133200ZS	C09	9772990	9774527	0.051
BnaC09G0245900ZS	C09	22892125	22893978	0
BnaC09G0305200ZS	C09	30261919	30263691	0
BnaC09G0395900ZS	C09	50500569	50502775	0.606
BnaC09G0478200ZS	C09	58857796	58860665	0.071
BnaC09G0499700ZS	C09	60687421	60690059	0.189
BnaC09G0512600ZS	C09	61537684	61546846	0.246
BnaC09G0529300ZS	C09	62667146	62669317	0.109
BnaC09G0611200ZS	C09	67529109	67530511	0.254
BnaC09G0618400ZS	C09	68017339	68019038	0.34
