# Supplementary material for: Genome-Wide Analysis of BnaRLCK VII Gene Family in Brassica napus and Investigation of Its Function in Resistance to Sclerotinia sclerotiorum
Source: Genes (Basel). 2026 Jul 12;17(7):790. doi: 10.3390/genes17070790 (PMC13410009; doi:10.3390/genes17070790)
Supplement: Supplementary file 1 [file genes-17-00790-s001.zip › Table S4.xlsx]

## Sheet: Sheet1
BnaA02G0123000ZS	Q-F	ATTGGGTGATCAAAAGGTTCC
	Q-R	TCACAGCAATAACCGATCAATTTTA
BnaA03G0551400ZS	Q-F	GATTGAGCTCCGAGAGTCTTC
	Q-R	AACTCGTAGACAAGCAGGTG
BnaA05G0007600ZS	Q-F	GAGCAGCCTGCAGCTATTA
	Q-R	AGGCAAGTATCCTCGAGTTC
BnaC05G0176200ZS	Q-F	TCTTTGAACCATTAGGCTGGA
	Q-R	GAGTTTCGCCAGTCCGAAAT
BnaA03G0193300ZS	Q-F	AGCTCTTGTGTCAAAGCCGATA
	Q-R	GTCGGAGTGAGACTGGTTTCAT
BnaBIK1	BnaBIK1-F	TCAAGAAGCTGAACAAGAGC
	BnaBIK1-R	GCACATGAGGAAGCCTAAAG
	vector-F	AGAGAACACGGGGACGGTACCATGGGTTCTTGCTTC
	vector-R	CCTTTTGGGAAGCATTAAGGATCCTCTAGAGATTCTGCA
